# Supplementary material for: Heavy Grazing Leads to Increased Dominance of Plant and Soil Nematode Communities
Source: Ecol Evol. 2025 Aug 31;15(9):e72079. doi: 10.1002/ece3.72079 (PMC12399570; doi:10.1002/ece3.72079)
Supplement: Supplementary file 1 — Data S1: ece372079‐sup‐0001‐DataS1.xlsx. [file ECE3-15-e72079-s002.xlsx]

## Sheet: Plant Data
sample		CK1-1	CK1-2	CK1-3	CK1-4	CK1-5	CK2-1	CK2-2	CK2-3	CK2-4	CK2-5	CK3-1	CK3-2	CK3-3	CK3-4	CK3-5	LG1-1	LG1-2	LG1-3	LG1-4	LG1-5	LG2-1	LG2-2	LG2-3	LG2-4	LG2-5	LG3-1	LG3-2	LG3-3	LG3-4	LG3-5	MG1-1	MG1-2	MG1-3	MG1-4	MG1-5	MG2-1	MG2-2	MG2-3	MG2-4	MG2-5	MG3-1	MG3-2	MG3-3	MG3-4	MG3-5	HG1-1	HG1-2	HG1-3
Stipa breviflora Griseb	density	0	2	0	0	1	13	8	8	4	7	5	6	7	8	8	5	7	8	5	2	6	4	9	7	8	5	6	10	4	12	5	9	2	5	4	6	5	8	11	23	5	4	2	2	4	7	6	6
Cleistogenes songorica (Roshev.) Ohwi	density	2	2	0	3	0	6	7	11	9	5	7	9	8	6	8	12	1	6	7	6	25	14	11	15	17	14	13	8	13	5	22	12	15	8	14	20	14	9	23	5	13	9	16	13	14	6	5	13
Kochia prostrata (L.) Schrad.	density	1	0	0	0	0	2	0	0	0	0	5	2	0	3	0	1	0	0	0	0	0	0	0	0	0	2	0	0	0	0	1	0	0	0	0	0	0	1	0	1	0	1	0	0	0	0	0	0
Caragana stenophylla Pojark.	density	0	4	0	0	1	0	8	7	8	7	0	0	2	1	5	1	0	0	1	5	2	0	4	2	5	2	1	3	3	0	8	0	2	3	4	2	0	1	2	0	0	0	3	1	0	0	3	0
Convolvulus ammannii Desr.	density	0	3	21	30	40	0	11	15	15	43	17	7	37	40	22	27	24	35	5	18	8	8	0	7	0	25	16	48	17	1	17	8	10	5	5	4	7	10	14	0	19	42	0	3	5	23	24	13
Neopallasia pectinata (Pall.) Poljak.	density	140	160	88	100	20	0	5	24	20	4	40	120	0	0	0	7	3	0	0	0	60	110	100	80	50	140	44	56	94	59	40	70	40	20	30	100	130	160	40	4	80	100	50	50	20	160	200	240
Carexcallitrichosvar.nana(levl.etVant.)Ohwi	density	0	0	0	0	0	0	0	0	0	0	0	0	0	0	2	0	2	2	8	4	0	1	3	2	0	5	0	7	5	3	3	0	3	0	1	0	0	1	3	4	0	0	0	0	0	0	10	0
Eragrostis pilosa(L.)Beauv.	density	36	66	30	120	70	38	25	0	0	0	0	3	0	20	30	55	200	30	100	40	18	26	5	36	20	0	16	9	46	26	22	16	18	60	20	62	80	36	16	80	32	2	20	22	10	0	1	6
Setaria viridis (L.) P. Beauv.	density	0	15	1	3	11	16	0	2	8	7	1	6	8	9	4	3	7	15	100	200	0	0	0	0	0	4	2	7	0	10	0	5	3	3	0	2	3	1	0	8	0	0	0	0	0	0	0	0
Astragalus galactites	density	0	0	0	0	0	1	0	0	0	0	1	2	1	0	0	0	0	0	0	0	0	0	0	0	0	0	0	0	0	0	0	0	0	0	0	0	0	0	0	0	0	0	0	0	0	0	1	0
Artemisia capillaris	density	0	0	0	6	5	0	1	3	1	0	9	8	2	8	0	16	2	0	0	6	0	0	0	0	0	9	4	18	16	7	0	0	0	0	0	0	0	0	0	0	2	2	0	0	2	2	15	10
Allium polyrhizum Turcz.Ex Regel	density	5	2	0	3	5	6	6	10	7	14	13	15	20	10	11	0	1	11	1	7	1	0	1	0	0	0	0	0	0	0	2	1	4	1	3	0	0	0	0	2	0	4	1	0	0	0	1	0
Asparagus cochinchinensis（Lour.）Merr.	density	1	1	0	3	0	0	1	0	0	2	3	0	0	1	0	0	0	0	0	0	0	0	0	0	0	0	0	0	0	0	0	0	0	0	0	0	0	0	0	0	0	0	0	0	0	0	0	0
Allium mongolicum Regel	density	1	0	0	0	7	3	0	0	0	0	0	0	0	0	0	0	0	0	0	0	0	0	0	0	0	0	0	0	0	0	0	0	0	0	0	0	0	0	0	0	0	0	0	0	0	0	0	0
Allium tenuissimum L.	density	1	0	0	0	0	0	0	3	0	5	0	0	0	0	0	0	0	0	0	0	0	0	0	0	0	0	0	0	0	0	0	0	0	0	0	0	0	0	3	0	0	0	0	0	0	0	0	0
Oxytropis melanocalyx Bunge	density	0	0	0	1	0	0	1	0	0	1	0	0	0	0	0	0	0	0	0	0	0	0	0	0	0	0	0	0	0	0	0	0	0	0	0	0	0	0	0	0	0	0	0	0	0	0	0	0
Tribulus terrestris L.	density	0	0	0	0	0	0	0	0	0	0	0	0	0	0	0	0	0	0	0	0	0	0	0	0	0	0	0	0	0	0	0	0	0	0	0	0	0	0	0	0	0	0	0	0	0	0	0	0
Iris tectorum Maxim	density	0	0	0	0	0	0	0	0	0	0	0	0	0	0	0	0	1	0	0	0	0	0	0	0	0	0	0	0	0	0	0	0	0	0	0	0	0	0	0	0	0	0	0	0	0	0	0	0
Kali collinum (Pall.) Akhani & Roalson	density	0	0	0	0	0	0	0	0	0	0	0	0	0	0	0	0	0	0	0	0	0	0	0	0	0	0	0	0	0	0	0	0	0	0	0	0	0	0	0	0	0	0	0	1	0	0	0	0
[truncated: 27 more columns]

## Sheet: Soil nematode Data
sample		CK1_1	CK2_1	CK3_1	CK	LG1_1	LG2_1	LG3_1	LG	MG1_1	MG2_1	MG3_1	MG	HG1_1	HG2_1	HG3_1	HG	EG1_1	EG2_1	EG3_1	EG
Acrobeles	density	187	16	14	217	76	107	4	187	8	19	16	43	16	15	0	31	45	323	120	488
Acrobeloides	density	155	157	127	439	137	33	62	232	98	108	74	280	0	265	165	430	90	196	134	420
Allodorylaimus	density	6	0	0	6	0	0	0	0	0	0	0	0	0	0	0	0	0	0	0	0
Amplimerlinius	density	0	0	0	0	0	0	6	6	0	0	0	0	0	0	0	0	14	0	2	16
Aphelenchoides	density	0	0	27	27	0	0	0	0	0	67	0	67	1	0	0	1	0	0	2	2
Aporcella	density	0	0	0	0	2	0	0	2	0	0	0	0	0	0	0	0	0	0	0	0
Aprutides	density	0	0	0	0	29	0	0	29	0	0	0	0	0	0	0	0	0	0	0	0
Campydora	density	0	2	0	2	0	206	0	206	81	0	0	81	0	0	0	0	0	0	0	0
Criconemoides	density	0	0	62	62	4	0	171	175	0	0	0	0	0	0	165	165	0	0	0	0
Ditylenchus	density	4	0	0	4	0	40	0	40	0	14	0	14	0	0	0	0	0	72	0	72
Dorylaimellus	density	0	0	16	16	11	0	0	11	0	0	0	0	0	28	73	101	4	0	3	7
Filenchus	density	0	0	0	0	0	0	0	0	0	0	0	0	0	0	0	0	0	9	0	9
Gracilacus	density	0	0	0	0	0	0	0	0	0	0	0	0	0	0	0	0	52	0	0	52
Heterodorus	density	428	137	82	647	325	368	78	771	0	447	350	797	0	426	1	427	0	0	0	0
Hoplolaimus	density	0	0	15	15	0	37	0	37	0	0	0	0	75	15	56	146	13	0	0	13
Hoplotylus	density	0	0	0	0	0	0	9	9	0	0	0	0	0	0	0	0	0	62	1	63
Longidorus	density	0	0	0	0	0	1	0	1	2	0	0	2	0	0	0	0	0	0	0	0
Malenchus	density	0	0	0	0	0	8	0	8	0	0	0	0	0	0	0	0	0	0	0	0
Merlinius	density	0	0	0	0	0	0	0	0	0	1	0	1	0	0	0	0	2	0	1	3
Miculenchus	density	0	0	0	0	0	0	0	0	0	3	7	10	0	0	0	0	4	0	40	44
Pararhyssocolpus	density	3	0	0	3	0	0	0	0	0	0	0	0	0	0	0	0	0	0	0	0
Paratylenchus	density	241	128	23	392	181	614	275	1070	259	603	0	862	355	3	0	358	71	240	108	419
Pratylenchoides	density	28	0	0	28	0	0	46	46	0	4	0	4	0	0	0	0	478	0	20	498
Pseudhalenchus	density	0	0	0	0	0	30	0	30	0	0	0	0	0	0	0	0	0	0	0	0
Quinisulcius	density	2	0	0	2	0	0	0	0	0	0	0	0	0	0	0	0	0	1	0	1
Robustodorus	density	0	0	0	0	1	0	0	1	0	2	0	2	0	0	0	0	0	2	18	20
Rotylenchus	density	0	0	0	0	10	0	3	13	0	0	0	0	0	0	0	0	0	0	0	0
Schistonchus	density	13	0	0	13	0	0	0	0	0	0	0	0	45	0	0	45	0	6	3	9
Telotylenchus	density	38	0	0	38	0	0	8	8	130	0	0	130	0	0	0	0	55	137	112	304
unclassified_f__Aphelenchoididae	density	0	0	0	0	0	0	0	0	0	0	0	0	0	0	0	0	3	0	0	3
unclassified_f__Cephalobidae	density	0	0	20	20	8	11	10	29	0	0	3	3	29	1	0	30	3	2	0	5
unclassified_p__Nematoda	density	589	226	360	1175	518	757	369	1644	607	250	195	1052	827	1487	1571	3885	452	600	1395	2447
